# Supplementary material for: Synergistic Inhibition of Triple-Negative Breast Cancer by Acetylsalicylic Acid and Recombinant Human APE1/Ref-1 in a Mouse Xenograft Model
Source: Biomedicines. 2025 Nov 12;13(11):2767. doi: 10.3390/biomedicines13112767 (PMC12650036; doi:10.3390/biomedicines13112767)
Supplement: Supplementary file 1 [file biomedicines-13-02767-s001.zip]

Archive with 1 entries (1 files):
- biomedicines-3894363-supplementary.pdf
